# Supplementary material for: Benchmarking Outcomes after Ablative Radiotherapy for Molecularly Characterized Intrahepatic Cholangiocarcinoma
Source: J Pers Med. 2021 Dec 1;11(12):1270. doi: 10.3390/jpm11121270 (PMC8703854; doi:10.3390/jpm11121270)
Supplement: Supplementary file 1 [file jpm-11-01270-s001.zip]

Archive with 1 entries (1 files):
- jpm-1471939-supplementary.pdf
